# Supplementary material for: Gaseous- and Condensed-Phase Activities of Some Reactive P- and N-Containing Fire Retardants in Polystyrenes
Source: Molecules. 2022 Dec 29;28(1):278. doi: 10.3390/molecules28010278 (PMC9822389; doi:10.3390/molecules28010278)
Supplement: Supplementary file 1 [file molecules-28-00278-s001.zip]

Archive with 1 entries (1 files):
- molecules-2101224-supplementary.pdf
